# Supplementary material for: An Exploration of Computer Game-Based Instruction in the “World History” Class in Secondary Education: A Comparative Study in China
Source: PLoS One. 2014 May 9;9(5):e96865. doi: 10.1371/journal.pone.0096865 (PMC4016116; doi:10.1371/journal.pone.0096865)
Supplement: Dataset S1 — (ZIP) [file pone.0096865.s001.zip]

Archive with 1 entries (1 files):
- dataset.sav
